# Supplementary material for: A new species of Periclistus Foerster, 1869 from China and review of the tribe Diastrophini (Hymenoptera, Cynipoidea, Cynipidae)
Source: Zookeys. 2020 Aug 27;964:109–26. doi: 10.3897/zookeys.964.47441 (PMC7471133; doi:10.3897/zookeys.964.47441)
Supplement: XML Treatment for Periclistus orientalis [file zookeys.964.47441-treatment1.xml]

<!DOCTYPE tp:taxon-treatment
  PUBLIC "-//TaxonX//DTD Taxonomic Treatment Publishing DTD v0 20100105//EN" "tax-treatment-NSO.dtd">
<tp:taxon-treatment xmlns:tp="http://www.plazi.org/taxpub"><tp:treatment-meta><kwd-group><label>Taxon classification</label><kwd><named-content xmlns:xlink="http://www.w3.org/1999/xlink" content-type="kingdom">Animalia</named-content></kwd><kwd><named-content xmlns:xlink="http://www.w3.org/1999/xlink" content-type="order">Hymenoptera</named-content></kwd><kwd><named-content xmlns:xlink="http://www.w3.org/1999/xlink" content-type="family">Cynipidae</named-content></kwd></kwd-group><mixed-citation publication-type="journal"><person-group><name><surname>Pang</surname><given-names>Yin</given-names></name><name><surname>Liu*</surname><given-names>Zhiwei</given-names></name><name><surname>Su</surname><given-names>Cheng-Yuan</given-names></name><name><surname>Zhu</surname><given-names>Dao-Hong</given-names></name></person-group><article-title>A new species of <italic><tp:taxon-name><tp:taxon-name-part taxon-name-part-type="genus" reg="Periclistus">Periclistus</tp:taxon-name-part></tp:taxon-name></italic> Foerster, 1869 from China and review of the tribe <tp:taxon-name><tp:taxon-name-part taxon-name-part-type="genus" reg="Diastrophini">Diastrophini</tp:taxon-name-part></tp:taxon-name> (<tp:taxon-name><tp:taxon-name-part taxon-name-part-type="order">Hymenoptera</tp:taxon-name-part></tp:taxon-name>, <tp:taxon-name><tp:taxon-name-part taxon-name-part-type="superfamily">Cynipoidea</tp:taxon-name-part></tp:taxon-name>, <tp:taxon-name><tp:taxon-name-part taxon-name-part-type="family">Cynipidae</tp:taxon-name-part></tp:taxon-name>)</article-title><source>Zookeys</source><day>27</day><month>8</month><year>2020</year><volume>964</volume><fpage>109</fpage><lpage>126</lpage><pub-id pub-id-type="doi">10.3897/zookeys.964.47441</pub-id></mixed-citation></tp:treatment-meta><tp:nomenclature><tp:taxon-name><object-id xmlns:xlink="http://www.w3.org/1999/xlink" content-type="arpha" xlink:type="simple">3EA84E9E-3CB7-5419-A10C-ED8CFC50C0B6</object-id>
              <tp:taxon-name-part taxon-name-part-type="genus" reg="Periclistus">Periclistus</tp:taxon-name-part>
              <tp:taxon-name-part taxon-name-part-type="species" reg="orientalis">orientalis</tp:taxon-name-part>
              <object-id xmlns:xlink="http://www.w3.org/1999/xlink" content-type="zoobank" xlink:type="simple">http://zoobank.org/77D32C97-1A16-4FE6-9A17-EC87B42749EB</object-id>
            </tp:taxon-name><tp:taxon-authority>Pang, Liu &amp; Zhu</tp:taxon-authority><tp:taxon-status xmlns:xlink="http://www.w3.org/1999/xlink" xlink:type="simple">sp. nov.</tp:taxon-status><xref ref-type="fig" rid="F1">Figures 1–6</xref><xref ref-type="fig" rid="F2">, 7–11</xref></tp:nomenclature><tp:treatment-sec sec-type="type material" id="SECID0ENCAG"><title>Type materials.</title><p><bold><italic>Holotype</italic></bold>: ♀ (<abbrev xmlns:xlink="http://www.w3.org/1999/xlink" content-type="institution" xlink:title="Central South University of Forestry and Technology" id="ABBRID0EYCAG" xlink:type="simple">CSUFT</abbrev>), China, Hunan Province, Zhuzhou City, <named-content xmlns:xlink="http://www.w3.org/1999/xlink" content-type="dwc:verbatimCoordinates" xlink:type="simple"><named-content content-type="geo-json" specific-use="{&#34;type&#34;:&#34;Point&#34;,&#34;coordinates&#34;:[113.130000,27.830000]}" id="NCID0EADAG" xlink:type="simple">27.83N, 113.13E</named-content></named-content>, reared in 2011-V-10-20 from galls collected in 2011-IV, leg. Xiao-Hui Yang; <bold><italic>Paratypes</italic></bold>: 4♀♀, 2♂♂ (<abbrev xmlns:xlink="http://www.w3.org/1999/xlink" content-type="institution" xlink:title="Central South University of Forestry and Technology" id="ABBRID0EIDAG" xlink:type="simple">CSUFT</abbrev>), collection data and locality same as holotype.</p></tp:treatment-sec><tp:treatment-sec sec-type="etymology" id="SECID0ENDAG"><title>Etymology.</title><p>The species epithet is derived from Latin <italic>orient</italic>, meaning east, to suggest the type locality from the Oriental region.</p></tp:treatment-sec><tp:treatment-sec sec-type="diagnosis" id="SECID0EVDAG"><title>Diagnosis.</title><p><italic><tp:taxon-name><tp:taxon-name-part taxon-name-part-type="genus" reg="Periclistus">Periclistus</tp:taxon-name-part> <tp:taxon-name-part taxon-name-part-type="species" reg="orientalis">orientalis</tp:taxon-name-part></tp:taxon-name></italic> can be distinguished from the other congeneric species in the Eastern Palearctic using the taxonomic key provided herein. Below we provide more detailed comparison of the new species with the two very similar species, i.e., <italic><tp:taxon-name><tp:taxon-name-part taxon-name-part-type="genus" reg="Periclistus">P</tp:taxon-name-part> <tp:taxon-name-part taxon-name-part-type="species" reg="setosus">setosus</tp:taxon-name-part></tp:taxon-name></italic> and <italic><tp:taxon-name><tp:taxon-name-part taxon-name-part-type="genus" reg="Periclistus">P</tp:taxon-name-part> <tp:taxon-name-part taxon-name-part-type="species" reg="capillatus">capillatus</tp:taxon-name-part></tp:taxon-name></italic>.</p><p><italic><tp:taxon-name><tp:taxon-name-part taxon-name-part-type="genus" reg="Periclistus">Periclistus</tp:taxon-name-part> <tp:taxon-name-part taxon-name-part-type="species" reg="orientalis">orientalis</tp:taxon-name-part></tp:taxon-name></italic> sp. nov. is similar to <italic><tp:taxon-name><tp:taxon-name-part taxon-name-part-type="genus" reg="Periclistus">P</tp:taxon-name-part> <tp:taxon-name-part taxon-name-part-type="species" reg="setosus">setosus</tp:taxon-name-part></tp:taxon-name></italic>, but differs from the latter in the lower face with striae radiating from clypeus reaching eyes and antennal socket in the new species, whereas in <italic><tp:taxon-name><tp:taxon-name-part taxon-name-part-type="genus" reg="Periclistus">P</tp:taxon-name-part> <tp:taxon-name-part taxon-name-part-type="species" reg="setosus">setosus</tp:taxon-name-part></tp:taxon-name></italic> striae of lower face not reaching eyes and antennal socket (Fig. <xref ref-type="fig" rid="F1">5</xref>); notauli distinctly present in posterior one third of scutum and medial sulcus absent in the new species, whereas complete and distinctly in <italic><tp:taxon-name><tp:taxon-name-part taxon-name-part-type="genus" reg="Periclistus">P</tp:taxon-name-part> <tp:taxon-name-part taxon-name-part-type="species" reg="setosus">setosus</tp:taxon-name-part></tp:taxon-name></italic> (<xref ref-type="bibr" rid="B44">Wang et al., 2012</xref>) (Fig. <xref ref-type="fig" rid="F2">7</xref>); lateral surface of pronotum entirely coriaceous with evenly distributed dense setigerous punctures (Fig. <xref ref-type="fig" rid="F2">8</xref>) in the new species, but in the latter lateral surface of pronotum glabrous, with sparse setigerous punctures ventrolaterally. The new species is also similar to <italic><tp:taxon-name><tp:taxon-name-part taxon-name-part-type="genus" reg="Periclistus">P</tp:taxon-name-part> <tp:taxon-name-part taxon-name-part-type="species" reg="capillatus">capillatus</tp:taxon-name-part></tp:taxon-name></italic> Belizin, 1968. It differs from <italic><tp:taxon-name><tp:taxon-name-part taxon-name-part-type="genus" reg="Periclistus">P</tp:taxon-name-part> <tp:taxon-name-part taxon-name-part-type="species" reg="capillatus">capillatus</tp:taxon-name-part></tp:taxon-name></italic> in the mesoscutum glabrous with piliferous punctures and dense appressed pubescence in the new species, whereas with piliferous points and sparse pubescence in <italic><tp:taxon-name><tp:taxon-name-part taxon-name-part-type="genus" reg="Periclistus">P</tp:taxon-name-part> <tp:taxon-name-part taxon-name-part-type="species" reg="capillatus">capillatus</tp:taxon-name-part></tp:taxon-name></italic> (Fig. <xref ref-type="fig" rid="F2">7</xref>); notauli distinctly present in posterior one third of scutum and medial sulcus absent in the new species, whereas incomplete or very weakly impressed anteriorly in <italic><tp:taxon-name><tp:taxon-name-part taxon-name-part-type="genus" reg="Periclistus">P</tp:taxon-name-part> <tp:taxon-name-part taxon-name-part-type="species" reg="capillatus">capillatus</tp:taxon-name-part></tp:taxon-name></italic> (Fig. <xref ref-type="fig" rid="F2">7</xref>); fused metasomal tergites T2+T3 anterolaterally with a patch of sparse white setae, mostly smooth except for minute punctures on laterally posterior half and a narrow band of punctures along posterior margin, whereas in the latter metasomal tergites fused (T2+T3) smooth, with an anterolateral patch of white setae, and the subsequent segments glabrous with micropunctures (Figs <xref ref-type="fig" rid="F1">1</xref>, <xref ref-type="fig" rid="F2">9</xref>).</p><fig id="F1" position="float" orientation="portrait"><object-id xmlns:xlink="http://www.w3.org/1999/xlink" content-type="doi" xlink:type="simple">10.3897/zookeys.964.47441.figures1-6</object-id><object-id xmlns:xlink="http://www.w3.org/1999/xlink" content-type="arpha" xlink:type="simple">1B500CAD-95D5-5DD3-B4D4-942CADE2231B</object-id><label>Figures 1–6.</label><caption><p><italic><tp:taxon-name><tp:taxon-name-part taxon-name-part-type="genus" reg="Periclistus">Periclistus</tp:taxon-name-part> <tp:taxon-name-part taxon-name-part-type="species" reg="orientalis">orientalis</tp:taxon-name-part></tp:taxon-name></italic> sp. nov. <bold>1</bold> general habitus (♀) <bold>2</bold> general habitus (♂) <bold>3</bold> antenna (♀) <bold>4</bold> antenna (♂) <bold>5</bold> head in anterior view (♀) <bold>6</bold> head in anterior view (♂).</p></caption><graphic xmlns:xlink="http://www.w3.org/1999/xlink" xlink:href="zookeys-964-109-g001.jpg" position="float" orientation="portrait" xlink:type="simple" id="oo_446563.jpg"><uri content-type="original_file" xlink:type="simple">https://binary.pensoft.net/fig/446563</uri></graphic></fig></tp:treatment-sec><tp:treatment-sec sec-type="description" id="SECID0E1JAG"><title>Description.</title><p><bold>Female: <italic>Body</italic></bold> length 2.7–2.8mm (<italic>N</italic> = 5).</p><p><bold><italic>Coloration</italic>.</bold> Head completely black. Antenna uniformly light brown. Front and middle legs reddish brown, except coxa and claw black; hind legs black, except tarsomeres 1 and 5 reddish brown. Mandible and maxilla reddish brown, labial palpi light brown. Mesosoma black; metasoma mostly reddish brown in anterior half, and dark in dorsal half. Ventral spine of hypopygium reddish brown.</p><p><bold><italic>Antenna</italic></bold> filiform with ten flagellomeres, slightly tapering toward apex; pedicel 1.67 times as long as broad; relative lengths of scape, pedicel and <abbrev xmlns:xlink="http://www.w3.org/1999/xlink" xlink:title="first flagellomere" id="ABBRID0EUKAG" xlink:type="simple">F1</abbrev>-F10: 9:5:10:10:10:9:8:8:7:6:6:13 (Fig. <xref ref-type="fig" rid="F1">3</xref>).</p><p><bold><italic>Head</italic></bold> coriaceous, with sparse setae, 2.0 times as broad as long in dorsal view, 1.24 times as wide as high and slightly broader than mesosoma in dorsal view. Gena delicately coriaceous and not broadened behind eyes. Malar space 0.27 times as high as height of eye. Lower face with striae radiating from clypeus and reaching eyes and antennal socket, entirely densely punctate with white, long, and appressed setae; median area slightly elevated, delicately coriaceous, lateral carinae bordering median area complete from clypeus to antennal socket and about as strong as radiating striae on lateral areas of lower face. Clypeus inversely trapezoid, ventral margin straight, and delicately coriaceous with dense long setae; anterior tentorial pits indistinct; epistomal sulcus and clypeo-pleurostomal lines indistinct. Transfacial distance longer than height of eye; distance between inner margin of eye and outer rim of antennal torulus slightly longer than distance between antennal toruli, all larger than diameter of torulus (Fig. <xref ref-type="fig" rid="F1">5</xref>). Ratios of <abbrev xmlns:xlink="http://www.w3.org/1999/xlink" xlink:title="post-ocellar distance" id="ABBRID0EHLAG" xlink:type="simple">POL</abbrev>/<abbrev xmlns:xlink="http://www.w3.org/1999/xlink" xlink:title="ocellar-ocular distance" id="ABBRID0ELLAG" xlink:type="simple">OOL</abbrev>, <abbrev xmlns:xlink="http://www.w3.org/1999/xlink" xlink:title="post-ocellar distance" id="ABBRID0EPLAG" xlink:type="simple">POL</abbrev>/<abbrev xmlns:xlink="http://www.w3.org/1999/xlink" xlink:title="lateral-frontal ocelli distance" id="ABBRID0ETLAG" xlink:type="simple">LOL</abbrev>, and <abbrev xmlns:xlink="http://www.w3.org/1999/xlink" xlink:title="lateral-frontal ocelli distance" id="ABBRID0EXLAG" xlink:type="simple">LOL</abbrev>/OOL1.3, 1.8 and 0.7, respectively. Frons, vertex and gena behind eyes, and postgena with sparse setigerous punctures; setae long and white. Frons coriarious and smooth, with scattered punctures. Vertex smooth and evenly punctate with long setae (Fig. <xref ref-type="fig" rid="F2">7</xref>).</p><p><bold><italic>Mesosoma</italic></bold> longer than high in lateral view and with white setae. Pronotum median length nearly one third of length of outer lateral margin; anterior lateral depressions medially separated broadly from each other, laterally open, continuing to a distinct furrow; posterior rim of anterior lateral depressions extending dorsally to reach posterior margin of pronotum, distinctly separating anterior plate from lateral pronotal areas. Anterior plate of pronotum delicately coriaceous, posteriorly with shallowly punctate and sparsely setose (Fig. <xref ref-type="fig" rid="F2">7</xref>); lateral pronotal areas coriaceous, entirely densely punctate with appressed long setae, without glabrous ventral nude area (Fig. <xref ref-type="fig" rid="F2">8</xref>). Mesoscutum smooth and shiny, slightly broader than long, distinctly depressed anteriorly, with evenly dispersed piliferous punctures; anteroadmedian signum absent, notauli distinctly present in posterior one third of scutum, medial sulcus absent, parapsidal signa present in posterior half and absent anteriorly (Fig. <xref ref-type="fig" rid="F2">7</xref>). Scutellar foveae large, deeply impressed, glabrous, separated by a broad median carina (Fig. <xref ref-type="fig" rid="F2">7</xref>). Mesoscutellum about as broad as long, rugose and foveolate with sparse, appressed setae (Fig. <xref ref-type="fig" rid="F2">7</xref>). Mesopleuron distinctly higher than broad, glabrous and shining, devoid of striation and pubescence, except for pubescence along ventral margin (Fig. <xref ref-type="fig" rid="F2">8</xref>); mesopleural triangle glabrous, not separated from rest of mesopleuron by a ventral carina. Metapleural sulcus reaching mesopleuron in upper one fourth of its height; metapleuron rugulose with long setae; metanotum slightly overhanging. Lateral propodeal carinae distinct and evenly curved outwards; median propodeal area rugose foveolate; lateral propodeal areas with dense setae (Fig. <xref ref-type="fig" rid="F2">10</xref>).</p><fig id="F2" position="float" orientation="portrait"><object-id xmlns:xlink="http://www.w3.org/1999/xlink" content-type="doi" xlink:type="simple">10.3897/zookeys.964.47441.figures7-11</object-id><object-id xmlns:xlink="http://www.w3.org/1999/xlink" content-type="arpha" xlink:type="simple">3A568699-4AC2-5564-AA11-FFC48E7E86BC</object-id><label>Figures 7–11.</label><caption><p><italic><tp:taxon-name><tp:taxon-name-part taxon-name-part-type="genus" reg="Periclistus">Periclistus</tp:taxon-name-part> <tp:taxon-name-part taxon-name-part-type="species" reg="orientalis">orientalis</tp:taxon-name-part></tp:taxon-name></italic><bold>7</bold> head and mesosoma in dorsal view (♀, similar in ♂) <bold>8</bold> mesosoma in lateral view (♀) <bold>9</bold> metasoma in lateral view (♀) <bold>10</bold> propodeum in dorsal view (♀) <bold>11</bold> propodeum in dorsal view (♂).</p></caption><graphic xmlns:xlink="http://www.w3.org/1999/xlink" xlink:href="zookeys-964-109-g002.jpg" position="float" orientation="portrait" xlink:type="simple" id="oo_446564.jpg"><uri content-type="original_file" xlink:type="simple">https://binary.pensoft.net/fig/446564</uri></graphic></fig><p><bold><italic>Forewing</italic></bold> with distinct veins R+Sc, R1+Sc, R1, M, M+Cu1, Cu1, Cu1b, Cu1a, 2r and Rs+M; areolet distinct and large; radial cell closed, 3.3 times as long as wide; all visible veins dark brown (Fig. <xref ref-type="fig" rid="F1">1</xref>).</p><p><bold><italic>Metasoma</italic></bold> nearly as long as head and mesosoma combined, distinctly longer than height in lateral view, distinctly punctate posteriorly. Metasomal tergites 2+3 with some setae ventrally. Prominent part of ventral spine of hypopygium very short (Fig. <xref ref-type="fig" rid="F2">9</xref>).</p><p><bold>Male</bold>: Similar to female, but different as follows. Antenna with 12 flagellomeres, pedicel 2.5 times as long as broad. <abbrev xmlns:xlink="http://www.w3.org/1999/xlink" xlink:title="first flagellomere" id="ABBRID0E5OAG" xlink:type="simple">F1</abbrev> strongly curved medially. Relative lengths of scape, pedicel and <abbrev xmlns:xlink="http://www.w3.org/1999/xlink" xlink:title="first flagellomere" id="ABBRID0ECPAG" xlink:type="simple">F1</abbrev>-F12: 7:5:13:12:7:7:6:6:5:5:5:5:4:7 (Fig. <xref ref-type="fig" rid="F1">4</xref>). Second and third metasomal tergites not fused, separated by a suture (Fig. <xref ref-type="fig" rid="F1">2</xref>).</p></tp:treatment-sec><tp:treatment-sec sec-type="biology" id="SECID0EOPAG"><title>Biology.</title><p>All specimens were reared from galls collected from <italic><tp:taxon-name><tp:taxon-name-part taxon-name-part-type="genus" reg="Rosa">Rosa</tp:taxon-name-part> <tp:taxon-name-part taxon-name-part-type="species" reg="multiflora">multiflora</tp:taxon-name-part></tp:taxon-name></italic>, and the galls were very similar in morphology to those made by <italic><tp:taxon-name><tp:taxon-name-part taxon-name-part-type="genus" reg="Diplolepis">Diplolepis</tp:taxon-name-part> <tp:taxon-name-part taxon-name-part-type="species" reg="japonica">japonica</tp:taxon-name-part></tp:taxon-name></italic>: fleshy and spherical with pointed spikes on top, pinkish green to greenish yellow in color, and located on rachis or central vein of leaflets of both upper and under sides (Fig. <xref ref-type="fig" rid="F4">20</xref>). Nonetheless, the identity of the host gall maker remains reclusive since our rearing yielded no specimen of the putative gall maker. The galls were collected from April through August, and specimens of <italic><tp:taxon-name><tp:taxon-name-part taxon-name-part-type="genus" reg="Periclistus">P.</tp:taxon-name-part> <tp:taxon-name-part taxon-name-part-type="species" reg="orientalis">orientalis</tp:taxon-name-part></tp:taxon-name></italic> emerged in early May from galls collected in April.</p></tp:treatment-sec><tp:treatment-sec sec-type="distribution" id="SECID0EZQAG"><title>Distribution.</title><p>Known from Zhuzhou City, Hunan Province, China.</p><p>The known species of <italic><tp:taxon-name><tp:taxon-name-part taxon-name-part-type="genus" reg="Periclistus">Periclistus</tp:taxon-name-part></tp:taxon-name></italic> in the Eastern Palearctic can be identified using the following taxonomic key modified from <xref ref-type="bibr" rid="B25">Pujade-Villar et al. (2016)</xref> to accommodate the new species.</p></tp:treatment-sec><tp:treatment-sec><!--Section generated to contain objects referenced in tp:taxon-treatment.--><fig id="F4" position="float" orientation="portrait"><object-id xmlns:xlink="http://www.w3.org/1999/xlink" content-type="doi" xlink:type="simple">10.3897/zookeys.964.47441.figure20</object-id><object-id xmlns:xlink="http://www.w3.org/1999/xlink" content-type="arpha" xlink:type="simple">07FF62C0-CDEC-5271-B66D-F03C89507E40</object-id><label>Figure 20.</label><caption><p>Galls on <italic><tp:taxon-name><tp:taxon-name-part taxon-name-part-type="genus" reg="Rosa">Rosa</tp:taxon-name-part> <tp:taxon-name-part taxon-name-part-type="species" reg="multiflora">multiflora</tp:taxon-name-part></tp:taxon-name></italic>, from which specimens of <italic><tp:taxon-name><tp:taxon-name-part taxon-name-part-type="genus" reg="Periclistus">Periclistus</tp:taxon-name-part> <tp:taxon-name-part taxon-name-part-type="species" reg="orientalis">orientalis</tp:taxon-name-part></tp:taxon-name></italic> were reared.</p></caption><graphic xmlns:xlink="http://www.w3.org/1999/xlink" xlink:href="zookeys-964-109-g004.jpg" position="float" orientation="portrait" xlink:type="simple" id="oo_446566.jpg"><uri content-type="original_file" xlink:type="simple">https://binary.pensoft.net/fig/446566</uri></graphic></fig></tp:treatment-sec><ref-list><ref id="B44"><mixed-citation xmlns:xlink="http://www.w3.org/1999/xlink" xlink:type="simple"><person-group><name name-style="western"><surname>Wang</surname><given-names>Y</given-names></name><name name-style="western"><surname>Liu</surname><given-names>Z</given-names></name><name name-style="western"><surname>Chen</surname><given-names>X</given-names></name></person-group> (<year>2012</year>) <article-title>Eastern Palaearctic cynipid inquilines–the genus <italic><tp:taxon-name><tp:taxon-name-part taxon-name-part-type="genus">Ceroptres</tp:taxon-name-part></tp:taxon-name></italic> Hartig, 1840 with descriptions of two new species (<tp:taxon-name><tp:taxon-name-part taxon-name-part-type="order">Hymenoptera</tp:taxon-name-part></tp:taxon-name>: <tp:taxon-name><tp:taxon-name-part taxon-name-part-type="family">Cynipidae</tp:taxon-name-part></tp:taxon-name>: <tp:taxon-name><tp:taxon-name-part taxon-name-part-type="subfamily">Cynipinae</tp:taxon-name-part></tp:taxon-name>).</article-title><source>Annals of the Entomological Society of America</source><volume>105</volume>(<issue>3</issue>): <fpage>377</fpage>–<lpage>385</lpage>. <ext-link xlink:type="simple" ext-link-type="doi" xlink:href="10.1603/AN11017">https://doi.org/10.1603/AN11017</ext-link></mixed-citation></ref><ref id="B25"><mixed-citation xmlns:xlink="http://www.w3.org/1999/xlink" xlink:type="simple"><person-group><name name-style="western"><surname>Pujade-Villar</surname><given-names>J</given-names></name><name name-style="western"><surname>Wang</surname><given-names>YP</given-names></name><name name-style="western"><surname>Guo</surname><given-names>R</given-names></name><name name-style="western"><surname>Chen</surname><given-names>XX</given-names></name></person-group> (<year>2016</year>) <article-title>Revision on Palaearctic species of <italic><tp:taxon-name><tp:taxon-name-part taxon-name-part-type="genus">Periclistus</tp:taxon-name-part></tp:taxon-name></italic> Förster with description of a new species and its host plant gall (<tp:taxon-name><tp:taxon-name-part taxon-name-part-type="order">Hymenoptera</tp:taxon-name-part></tp:taxon-name>, <tp:taxon-name><tp:taxon-name-part taxon-name-part-type="family">Cynipidae</tp:taxon-name-part></tp:taxon-name>).</article-title><source>ZooKeys</source><volume>596</volume>: <fpage>65</fpage>–<lpage>75</lpage>. <ext-link xlink:type="simple" ext-link-type="doi" xlink:href="10.3897/zookeys.596.5945">https://doi.org/10.3897/zookeys.596.5945</ext-link></mixed-citation></ref></ref-list></tp:taxon-treatment>
